# Supplementary material for: Screening of Hub Genes Associated with Pulmonary Arterial Hypertension by Integrated Bioinformatic Analysis
Source: Biomed Res Int. 2021 Mar 22;2021:6626094. doi: 10.1155/2021/6626094 (PMC8010527; doi:10.1155/2021/6626094)
Supplement: Supplementary 2 — Table S2. The full length differential gene expression (DEGs) table with probe id, logFC, P value, adj.P val, t value, and gene name. [file 6626094.f2.txt]

probe_id	geneName	logFC	AveExpr	t	P.Value	adj.P.Val	B
8041383	LTBP1	1.011470309	8.147985112	10.63717327	3.63E-17	6.83E-13	28.3861552
7914950	CSF3R	-1.029254664	7.045790447	-10.20194989	2.63E-16	2.48E-12	26.49445158
7973110	RNASE2	-1.807718035	5.113558766	-9.884527613	1.12E-15	7.05E-12	25.10616096
7954293	PDE3A	1.201980648	6.929400091	9.416126484	9.66E-15	4.55E-11	23.04727737
8100798	SULT1B1	-1.237513024	5.195959101	-8.941786366	8.58E-14	2.16E-10	20.95419732
8180303	SAA2	-2.441823193	4.642537759	-8.718944896	2.40E-13	3.61E-10	19.96967101
7946033	HBB	2.456078625	9.118409172	8.673372127	2.96E-13	3.71E-10	19.76832099
7905571	S100A9	-1.826764352	6.825235711	-8.637221404	3.49E-13	4.11E-10	19.60860719
8136662	MGAM	-1.671370057	5.093402114	-8.230498152	2.27E-12	2.37E-09	17.81313712
8002303	NQO1	-1.18220613	6.259852878	-8.128934811	3.62E-12	2.96E-09	17.36552134
7909371	CR1	-1.255920226	5.433791437	-8.075101932	4.63E-12	3.48E-09	17.12844129
8013341	MFAP4	1.135860493	9.329219363	7.840640986	1.35E-11	8.79E-09	16.09762725
8038824	SIGLEC10	-1.13983726	4.960545197	-7.55211794	5.05E-11	2.21E-08	14.83420402
8043981	IL1R2	-2.305818031	6.615481612	-7.473892877	7.21E-11	2.98E-08	14.49286856
8124280	RIPOR2	-1.005552441	5.939658092	-7.438338285	8.47E-11	3.32E-08	14.33791994
7920244	S100A8	-1.55561786	9.66925737	-6.990742673	6.38E-10	1.65E-07	12.39952962
7983910	AQP9	-1.557297678	7.449895729	-6.928615593	8.43E-10	2.03E-07	12.1325505
7920238	S100A12	-1.920203647	6.580370777	-6.913476279	9.02E-10	2.10E-07	12.06757906
7938758	SAA1	-1.592784114	4.314802472	-6.869138557	1.10E-09	2.49E-07	11.8775019
8116818	BMP6	1.094374345	6.587440602	6.806106633	1.46E-09	3.07E-07	11.60781331
8151816	GEM	1.235656153	6.378744097	6.783233567	1.61E-09	3.27E-07	11.51010727
7960794	CD163	-1.440518352	9.0697368	-6.727967461	2.06E-09	3.92E-07	11.27438883
8103254	SFRP2	1.636705786	5.986980571	6.670457697	2.66E-09	4.87E-07	11.02965705
8014316	CCL5	1.085681954	7.088174107	6.584709283	3.89E-09	6.48E-07	10.6658543
7930837	SLC18A2	1.054254035	5.251276776	6.5484919	4.57E-09	6.93E-07	10.51260525
7921916	RGS5	1.042385957	9.054776847	6.473935999	6.34E-09	8.96E-07	10.19792815
7933204	DEPP1	1.39623125	8.184003847	6.369090959	1.00E-08	1.32E-06	9.757301299
8092473	LCN2	-1.465311868	5.76880296	-6.315436263	1.27E-08	1.64E-06	9.532703035
7964722	WIF1	1.60323029	9.09776182	6.301730069	1.35E-08	1.68E-06	9.475429118
8162394	ASPN	1.707543743	6.744612852	6.290800714	1.41E-08	1.73E-06	9.42978837
7903358	VCAM1	1.623890647	5.69212656	6.179988377	2.29E-08	2.49E-06	8.96855935
7985741	AGBL1	1.232068542	5.759587442	6.145700099	2.66E-08	2.79E-06	8.826419464
7998190	RGS1	1.417922474	6.935011521	6.142813763	2.69E-08	2.80E-06	8.814467101
8085360	TIMP4	-1.180647736	4.668280811	-6.087163657	3.42E-08	3.28E-06	8.584412747
7933194	CXCL12	1.03682021	7.942965544	5.984540694	5.32E-08	4.68E-06	8.162192436
7971077	POSTN	1.523831664	8.688634914	5.982193882	5.37E-08	4.68E-06	8.152568403
7940226	MS4A2	1.034280107	4.97776328	5.907109691	7.41E-08	6.01E-06	7.845419761
8171172	MXRA5	1.04904503	5.624768898	5.871637415	8.61E-08	6.80E-06	7.700837261
7922130	DPT	1.004776984	6.960633569	5.700927204	1.78E-07	1.22E-05	7.009959528
8162373	OGN	1.151088982	6.867461306	5.682189614	1.92E-07	1.30E-05	6.93464133
7961075	CD69	1.095946628	7.453594258	5.663793635	2.08E-07	1.36E-05	6.860798419
8160889	CCL21	1.129750641	7.387304703	5.584244462	2.90E-07	1.74E-05	6.542667232
8095110	KIT	1.004774919	7.683326232	5.581513689	2.93E-07	1.75E-05	6.531781087
7991335	ANPEP	-1.058290213	6.065920781	-5.579555538	2.95E-07	1.76E-05	6.523976413
8152522	ENPP2	1.324937616	9.084657548	5.551043492	3.33E-07	1.93E-05	6.410471397
8058905	CXCR1	-1.077965317	5.323449258	-5.537520981	3.52E-07	2.00E-05	6.356728843
8129637	VNN2	-1.161253638	6.535409501	-5.480514674	4.46E-07	2.45E-05	6.130813417
8083260	CPA3	1.159836147	8.546063787	5.399015949	6.25E-07	3.18E-05	5.809685185
7952268	THY1	1.292460247	5.549135438	5.323180243	8.53E-07	4.10E-05	5.512886616
8072678	HMOX1	-1.206024155	6.295251222	-5.313951598	8.86E-07	4.23E-05	5.476904139
8116921	EDN1	1.378827279	6.898367511	5.308218114	9.07E-07	4.28E-05	5.454564301
8112045	ESM1	1.223042483	5.879626161	5.257386112	1.12E-06	5.02E-05	5.257011276
8061883	BPIFA1	-1.682434849	4.192180298	-5.206905031	1.37E-06	5.94E-05	5.061738411
8063923	SLCO4A1	-1.202816967	6.411084565	-5.204892173	1.38E-06	5.95E-05	5.053971392
8105331	GZMK	1.270673588	5.747448151	5.131341019	1.86E-06	7.63E-05	4.771185959
8151532	FABP4	1.274146962	7.599272716	4.995584759	3.21E-06	0.000117384	4.254633082
7947481	ELF5	-1.00427111	4.892278723	-4.958321628	3.72E-06	0.000130288	4.114110145
8081001	ROBO2	1.136898832	5.834213497	4.861779554	5.44E-06	0.000171139	3.752658505
8061894	BPIFB1	-2.372537255	6.522463933	-4.544780526	1.85E-05	0.000441411	2.593885503
8096301	SPP1	-1.638704212	4.938933722	-4.517104126	2.06E-05	0.000479328	2.494866115
8082597	COL6A6	1.103746252	7.26764995	4.495274901	2.23E-05	0.000508606	2.417020348
7976496	SERPINA3	-1.079347359	7.448559513	-4.403462832	3.15E-05	0.000674138	2.092096492
8089544	CCDC80	1.180613851	7.407352556	4.245215762	5.66E-05	0.001045096	1.54178379
7903935	CHIAP2	1.376731836	5.72998664	3.973828146	0.000150202	0.002224192	0.62828905
7923562	CHIT1	-1.07463163	4.486840813	-3.873386378	0.000213456	0.002893162	0.300426057
7940333	MS4A15	-1.034781944	5.794553818	-3.716849387	0.000365192	0.004428659	-0.198957874
8146957	PI15	1.114774641	4.91382747	3.561838326	0.00061329	0.006532389	-0.679028532
8152617	HAS2	1.04061569	5.674768545	3.269466894	0.001569811	0.013090571	-1.543255756
7927529	MSMB	-1.15348234	4.589622991	-2.802486094	0.006311064	0.036302121	-2.803165894
