# Supplementary material for: Screening of Hub Genes Associated with Pulmonary Arterial Hypertension by Integrated Bioinformatic Analysis
Source: Biomed Res Int. 2021 Mar 22;2021:6626094. doi: 10.1155/2021/6626094 (PMC8010527; doi:10.1155/2021/6626094)
Supplement: Supplementary 3 — Table S3. GO analysis of DEGs. [file 6626094.f3.txt]

Category	Term	Count	%	PValue	Genes	List Total	Pop Hits	Pop Total	Fold Enrichment	Bonferroni	Benjamini	FDR
GOTERM_BP_DIRECT	GO:0006954~inflammatory response	12	17.91044776	1.21E-07	SERPINA3, CXCL12, CXCR1, CCL21, CCL5, KIT, SPP1, S100A12, MS4A2, S100A9, S100A8, BMP6	63	379	16792	8.439251162	8.37E-05	3.59E-05	3.52E-05
GOTERM_BP_DIRECT	GO:0030593~neutrophil chemotaxis	7	10.44776119	1.51E-07	EDN1, CSF3R, CCL5, SAA1, S100A12, S100A9, S100A8	63	66	16792	28.26936027	1.04E-04	3.59E-05	3.52E-05
GOTERM_BP_DIRECT	GO:0071356~cellular response to tumor necrosis factor	8	11.94029851	1.56E-07	EDN1, POSTN, VCAM1, FABP4, CCL21, CCL5, LCN2, HAS2	63	110	16792	19.38470418	1.08E-04	3.59E-05	3.52E-05
GOTERM_BP_DIRECT	GO:0006955~immune response	11	16.41791045	2.96E-06	CHIT1, CXCL12, CCL21, RGS1, CCL5, IL1R2, AQP9, ENPP2, MS4A2, GEM, BMP6	63	421	16792	6.964219734	0.00203949	5.10E-04	5.01E-04
GOTERM_BP_DIRECT	GO:0060326~cell chemotaxis	6	8.955223881	4.06E-06	CXCL12, VCAM1, CCL21, CCL5, KIT, SAA2	63	65	16792	24.603663	0.002794779	5.60E-04	5.49E-04
GOTERM_BP_DIRECT	GO:0007155~cell adhesion	11	16.41791045	6.36E-06	ROBO2, MFAP4, POSTN, CSF3R, CXCL12, VCAM1, SIGLEC10, SPP1, DPT, COL6A6, THY1	63	459	16792	6.387661237	0.004376181	7.31E-04	7.17E-04
GOTERM_BP_DIRECT	GO:0071347~cellular response to interleukin-1	5	7.462686567	1.36E-04	EDN1, CCL21, CCL5, LCN2, HAS2	63	71	16792	18.77040018	0.089593387	0.013070249	1.28E-02
GOTERM_BP_DIRECT	GO:0050729~positive regulation of inflammatory response	5	7.462686567	1.52E-04	FABP4, CCL5, S100A12, S100A9, S100A8	63	73	16792	18.25614264	0.099288181	0.013070249	1.28E-02
GOTERM_BP_DIRECT	GO:0050918~positive chemotaxis	4	5.970149254	2.88E-04	CXCL12, CCL5, SAA1, SAA2	63	35	16792	30.461678	0.18045319	0.022108341	2.17E-02
GOTERM_BP_DIRECT	GO:0006953~acute-phase response	4	5.970149254	3.98E-04	SERPINA3, CD163, SAA1, SAA2	63	39	16792	27.33740334	0.240416819	0.027493066	2.70E-02
GOTERM_BP_DIRECT	GO:2000406~positive regulation of T cell migration	3	4.47761194	5.92E-04	CXCL12, CCL21, CCL5	63	10	16792	79.96190476	0.335516736	0.037147686	3.64E-02
GOTERM_BP_DIRECT	GO:0006935~chemotaxis	5	7.462686567	1.07E-03	CXCL12, CXCR1, CCL5, ENPP2, RNASE2	63	122	16792	10.92375748	0.521849021	0.061452866	6.03E-02
GOTERM_BP_DIRECT	GO:0002407~dendritic cell chemotaxis	3	4.47761194	1.76E-03	CXCR1, CCL21, CCL5	63	17	16792	47.03641457	0.703477775	0.093427915	9.17E-02
GOTERM_BP_DIRECT	GO:0070098~chemokine-mediated signaling pathway	4	5.970149254	2.29E-03	CXCL12, CXCR1, CCL21, CCL5	63	71	16792	15.01632014	0.794618571	0.112317778	1.10E-01
GOTERM_BP_DIRECT	GO:0014911~positive regulation of smooth muscle cell migration	3	4.47761194	2.44E-03	POSTN, CCL5, HAS2	63	20	16792	39.98095238	0.814894039	0.112317778	1.10E-01
GOTERM_BP_DIRECT	GO:0001816~cytokine production	3	4.47761194	3.81E-03	FABP4, S100A9, S100A8	63	25	16792	31.9847619	0.928195063	0.164298856	1.61E-01
GOTERM_BP_DIRECT	GO:0050832~defense response to fungus	3	4.47761194	4.44E-03	S100A12, S100A9, S100A8	63	27	16792	29.61552028	0.953482915	0.180066191	1.77E-01
GOTERM_BP_DIRECT	GO:0045087~innate immune response	7	10.44776119	4.99E-03	BPIFA1, CR1, SAA1, LCN2, S100A12, S100A9, S100A8	63	430	16792	4.339018088	0.968370053	0.191390113	1.88E-01
GOTERM_BP_DIRECT	GO:0070488~neutrophil aggregation	2	2.985074627	7.37E-03	S100A9, S100A8	63	2	16792	266.5396825	0.993932845	0.267685692	2.63E-01
GOTERM_BP_DIRECT	GO:0035094~response to nicotine	3	4.47761194	8.22E-03	EDN1, VCAM1, HMOX1	63	37	16792	21.61132561	0.99664015	0.283620705	2.78E-01
GOTERM_BP_DIRECT	GO:0002548~monocyte chemotaxis	3	4.47761194	1.05E-02	CCL21, CCL5, S100A12	63	42	16792	19.03854875	0.999314574	0.31700397	3.11E-01
GOTERM_BP_DIRECT	GO:0045785~positive regulation of cell adhesion	3	4.47761194	1.10E-02	CXCL12, CCL5, SAA1	63	43	16792	18.59579181	0.999511765	0.31700397	3.11E-01
GOTERM_BP_DIRECT	GO:0030185~nitric oxide transport	2	2.985074627	1.10E-02	EDN1, HBB	63	3	16792	177.6931217	0.999527525	0.31700397	3.11E-01
GOTERM_BP_DIRECT	GO:0032602~chemokine production	2	2.985074627	1.10E-02	S100A9, S100A8	63	3	16792	177.6931217	0.999527525	0.31700397	3.11E-01
GOTERM_BP_DIRECT	GO:0006879~cellular iron ion homeostasis	3	4.47761194	1.15E-02	LCN2, HMOX1, BMP6	63	44	16792	18.17316017	0.999654654	0.31700397	3.11E-01
GOTERM_BP_DIRECT	GO:0019221~cytokine-mediated signaling pathway	4	5.970149254	1.26E-02	CSF3R, IL1R2, KIT, ASPN	63	131	16792	8.138616261	0.999836437	0.326940877	3.21E-01
GOTERM_BP_DIRECT	GO:0071560~cellular response to transforming growth factor beta stimulus	3	4.47761194	1.41E-02	EDN1, POSTN, PDE3A	63	49	16792	16.31875607	0.999944869	0.326940877	3.21E-01
GOTERM_BP_DIRECT	GO:0007267~cell-cell signaling	5	7.462686567	1.44E-02	EDN1, SFRP2, CCL21, CCL5, S100A9	63	254	16792	5.246844144	0.999954121	0.326940877	3.21E-01
GOTERM_BP_DIRECT	GO:0032119~sequestering of zinc ion	2	2.985074627	1.47E-02	S100A9, S100A8	63	4	16792	133.2698413	0.999963212	0.326940877	3.21E-01
GOTERM_BP_DIRECT	GO:1903237~negative regulation of leukocyte tethering or rolling	2	2.985074627	1.47E-02	CXCL12, CCL21	63	4	16792	133.2698413	0.999963212	0.326940877	3.21E-01
GOTERM_BP_DIRECT	GO:0002793~positive regulation of peptide secretion	2	2.985074627	1.47E-02	S100A9, S100A8	63	4	16792	133.2698413	0.999963212	0.326940877	3.21E-01
GOTERM_BP_DIRECT	GO:0071346~cellular response to interferon-gamma	3	4.47761194	1.88E-02	EDN1, CCL21, CCL5	63	57	16792	14.02840434	0.999997936	0.40522605	3.98E-01
GOTERM_BP_DIRECT	GO:0043406~positive regulation of MAP kinase activity	3	4.47761194	2.01E-02	EDN1, KIT, S100A12	63	59	16792	13.55286521	0.999999149	0.419284303	4.11E-01
GOTERM_BP_DIRECT	GO:0048661~positive regulation of smooth muscle cell proliferation	3	4.47761194	2.07E-02	EDN1, CCL5, HMOX1	63	60	16792	13.32698413	0.999999459	0.419997146	4.12E-01
GOTERM_BP_DIRECT	GO:2000107~negative regulation of leukocyte apoptotic process	2	2.985074627	2.20E-02	CXCL12, CCL21	63	6	16792	88.84656085	0.999999777	0.432790865	4.25E-01
GOTERM_BP_DIRECT	GO:0032496~response to lipopolysaccharide	4	5.970149254	2.27E-02	EDN1, VCAM1, S100A8, TIMP4	63	164	16792	6.500967867	0.999999871	0.43557711	4.27E-01
GOTERM_BP_DIRECT	GO:0008217~regulation of blood pressure	3	4.47761194	2.40E-02	EDN1, HBB, HMOX1	63	65	16792	12.3018315	0.999999949	0.448244541	4.40E-01
GOTERM_BP_DIRECT	GO:0001666~response to hypoxia	4	5.970149254	2.57E-02	POSTN, CXCL12, VCAM1, HMOX1	63	172	16792	6.198597268	0.999999984	0.466716908	4.58E-01
GOTERM_BP_DIRECT	GO:0030335~positive regulation of cell migration	4	5.970149254	3.05E-02	EDN1, CCL5, KIT, HAS2	63	184	16792	5.794340925	0.999999999	0.527178802	5.17E-01
GOTERM_BP_DIRECT	GO:0007584~response to nutrient	3	4.47761194	3.06E-02	NQO1, VCAM1, SFRP2	63	74	16792	10.80566281	0.999999999	0.527178802	5.17E-01
GOTERM_BP_DIRECT	GO:0006898~receptor-mediated endocytosis	4	5.970149254	3.14E-02	CD163, SAA1, ENPP2, HBB	63	186	16792	5.732036184	1	0.528364767	5.18E-01
GOTERM_BP_DIRECT	GO:0002544~chronic inflammatory response	2	2.985074627	3.28E-02	VCAM1, S100A8	63	9	16792	59.23104056	1	0.538055895	5.28E-01
GOTERM_BP_DIRECT	GO:0006805~xenobiotic metabolic process	3	4.47761194	3.37E-02	NQO1, SULT1B1, S100A12	63	78	16792	10.25152625	1	0.540152395	5.30E-01
GOTERM_BP_DIRECT	GO:0030198~extracellular matrix organization	4	5.970149254	3.58E-02	POSTN, VCAM1, CCDC80, SPP1	63	196	16792	5.439585358	1	0.561951448	5.51E-01
GOTERM_BP_DIRECT	GO:0030307~positive regulation of cell growth	3	4.47761194	3.85E-02	SFRP2, S100A9, S100A8	63	84	16792	9.519274376	1	0.578044313	5.67E-01
GOTERM_BP_DIRECT	GO:0009636~response to toxic substance	3	4.47761194	3.94E-02	NQO1, CCL5, SLC18A2	63	85	16792	9.407282913	1	0.578044313	5.67E-01
GOTERM_BP_DIRECT	GO:0002523~leukocyte migration involved in inflammatory response	2	2.985074627	3.99E-02	S100A9, S100A8	63	11	16792	48.46176046	1	0.578044313	5.67E-01
GOTERM_BP_DIRECT	GO:0001822~kidney development	3	4.47761194	4.02E-02	ROBO2, HAS2, BMP6	63	86	16792	9.297895903	1	0.578044313	5.67E-01
GOTERM_BP_DIRECT	GO:0035385~Roundabout signaling pathway	2	2.985074627	4.34E-02	ROBO2, OGN	63	12	16792	44.42328042	1	0.589777807	5.79E-01
GOTERM_BP_DIRECT	GO:0035810~positive regulation of urine volume	2	2.985074627	4.70E-02	EDN1, HAS2	63	13	16792	41.00610501	1	0.589777807	5.79E-01
GOTERM_BP_DIRECT	GO:0048246~macrophage chemotaxis	2	2.985074627	4.70E-02	CCL5, SAA1	63	13	16792	41.00610501	1	0.589777807	5.79E-01
GOTERM_BP_DIRECT	GO:0031274~positive regulation of pseudopodium assembly	2	2.985074627	4.70E-02	CCL21, KIT	63	13	16792	41.00610501	1	0.589777807	5.79E-01
GOTERM_BP_DIRECT	GO:0033630~positive regulation of cell adhesion mediated by integrin	2	2.985074627	4.70E-02	SFRP2, CCL21	63	13	16792	41.00610501	1	0.589777807	5.79E-01
GOTERM_BP_DIRECT	GO:0002526~acute inflammatory response	2	2.985074627	4.70E-02	VCAM1, S100A8	63	13	16792	41.00610501	1	0.589777807	5.79E-01
GOTERM_BP_DIRECT	GO:0007186~G-protein coupled receptor signaling pathway	8	11.94029851	4.70E-02	EDN1, CXCL12, SFRP2, CXCR1, CCL21, RGS1, CCL5, ENPP2	63	899	16792	2.371877042	1	0.589777807	5.79E-01
GOTERM_BP_DIRECT	GO:0001525~angiogenesis	4	5.970149254	4.93E-02	ESM1, ANPEP, HMOX1, THY1	63	223	16792	4.780980853	1	0.607980502	5.97E-01
GOTERM_BP_DIRECT	GO:1902230~negative regulation of intrinsic apoptotic signaling pathway in response to DNA damage	2	2.985074627	5.05E-02	CXCL12, SFRP2	63	14	16792	38.07709751	1	0.611169708	6.00E-01
GOTERM_BP_DIRECT	GO:0006469~negative regulation of protein kinase activity	3	4.47761194	5.18E-02	FABP4, THY1, ASPN	63	99	16792	8.076960077	1	0.615985684	6.04E-01
GOTERM_BP_DIRECT	GO:0045471~response to ethanol	3	4.47761194	5.75E-02	NQO1, VCAM1, S100A8	63	105	16792	7.615419501	1	0.650326897	6.38E-01
GOTERM_BP_DIRECT	GO:0090026~positive regulation of monocyte chemotaxis	2	2.985074627	5.75E-02	CXCL12, CCL5	63	16	16792	33.31746032	1	0.650326897	6.38E-01
GOTERM_BP_DIRECT	GO:0014002~astrocyte development	2	2.985074627	5.75E-02	S100A9, S100A8	63	16	16792	33.31746032	1	0.650326897	6.38E-01
GOTERM_BP_DIRECT	GO:0009615~response to virus	3	4.47761194	6.24E-02	CXCL12, CCL5, LCN2	63	110	16792	7.269264069	1	0.69418821	6.81E-01
GOTERM_BP_DIRECT	GO:0051493~regulation of cytoskeleton organization	2	2.985074627	6.79E-02	S100A9, S100A8	63	19	16792	28.05680869	1	0.743716441	7.30E-01
GOTERM_BP_DIRECT	GO:0007417~central nervous system development	3	4.47761194	7.26E-02	ROBO2, VNN2, TIMP4	63	120	16792	6.663492063	1	0.78261518	7.68E-01
GOTERM_BP_DIRECT	GO:0046427~positive regulation of JAK-STAT cascade	2	2.985074627	7.82E-02	CCL5, KIT	63	22	16792	24.23088023	1	0.830157433	8.15E-01
GOTERM_BP_DIRECT	GO:0051092~positive regulation of NF-kappaB transcription factor activity	3	4.47761194	8.66E-02	S100A12, S100A9, S100A8	63	133	16792	6.01217329	1	0.905440683	8.88E-01
GOTERM_BP_DIRECT	GO:0007159~leukocyte cell-cell adhesion	2	2.985074627	8.84E-02	VCAM1, CCL5	63	25	16792	21.3231746	1	0.910284598	8.93E-01
GOTERM_BP_DIRECT	GO:0008284~positive regulation of cell proliferation	5	7.462686567	9.32E-02	EDN1, ESM1, SFRP2, KIT, HAS2	63	466	16792	2.859867838	1	0.939752478	9.22E-01
GOTERM_BP_DIRECT	GO:0060349~bone morphogenesis	2	2.985074627	9.51E-02	SFRP2, HAS2	63	27	16792	19.74368019	1	0.939752478	9.22E-01
GOTERM_BP_DIRECT	GO:0001569~patterning of blood vessels	2	2.985074627	9.85E-02	EDN1, SFRP2	63	28	16792	19.03854875	1	0.939752478	9.22E-01
GOTERM_BP_DIRECT	GO:0048247~lymphocyte chemotaxis	2	2.985074627	9.85E-02	CCL21, SAA1	63	28	16792	19.03854875	1	0.939752478	9.22E-01
GOTERM_BP_DIRECT	GO:0010033~response to organic substance	2	2.985074627	9.85E-02	AQP9, TIMP4	63	28	16792	19.03854875	1	0.939752478	9.22E-01
