# Supplementary material for: Screening of Hub Genes Associated with Pulmonary Arterial Hypertension by Integrated Bioinformatic Analysis
Source: Biomed Res Int. 2021 Mar 22;2021:6626094. doi: 10.1155/2021/6626094 (PMC8010527; doi:10.1155/2021/6626094)
Supplement: Supplementary 4 — Table S4. KEGG analysis of DEGs. [file 6626094.f4.txt]

ID	Description	pvalue	FDR	geneID	Count
hsa04640	Hematopoietic cell lineage	6.98E-05	6.63E-03	1441/1378/7850/3815/290	5
hsa04060	Cytokine-cytokine receptor interaction	2.71E-04	1.09E-02	1441/7850/654/6352/6387/6366/3577	7
hsa05418	Fluid shear stress and atherosclerosis	3.45E-04	1.09E-02	1728/7850/7412/3162/1906	5
hsa04061	Viral protein interaction with cytokine and cytokine receptor	9.62E-04	2.29E-02	6352/6387/6366/3577	4
hsa05144	Malaria	1.38E-03	2.62E-02	3043/1378/7412	3
hsa04614	Renin-angiotensin system	4.61E-03	7.30E-02	290/1359	2
hsa04657	IL-17 signaling pathway	8.26E-03	1.10E-01	6280/6279/3934	3
hsa04062	Chemokine signaling pathway	1.01E-02	1.10E-01	6352/6387/6366/3577	4
hsa04064	NF-kappa B signaling pathway	1.09E-02	1.10E-01	7412/6387/6366	3
hsa05143	African trypanosomiasis	1.17E-02	1.10E-01	3043/7412	2
hsa04668	TNF signaling pathway	1.33E-02	1.10E-01	6352/7412/1906	3
hsa04670	Leukocyte transendothelial migration	1.39E-02	1.10E-01	7412/6387/7070	3
hsa04072	Phospholipase D signaling pathway	2.77E-02	2.02E-01	2206/3815/3577	3
hsa04924	Renin secretion	3.76E-02	2.45E-01	5139/1906	2
hsa05120	Epithelial cell signaling in Helicobacter pylori infection	3.86E-02	2.45E-01	6352/3577	2
hsa00130	Ubiquinone and other terpenoid-quinone biosynthesis	4.80E-02	2.85E-01	1728	1
hsa04512	ECM-receptor interaction	5.83E-02	3.09E-01	6696/131873	2
hsa05323	Rheumatoid arthritis	6.42E-02	3.09E-01	6352/6387	2
hsa04350	TGF-beta signaling pathway	6.54E-02	3.09E-01	4052/654	2
hsa04151	PI3K-Akt signaling pathway	7.11E-02	3.09E-01	1441/3815/6696/131873	4
hsa04933	AGE-RAGE signaling pathway in diabetic complications	7.29E-02	3.09E-01	7412/1906	2
hsa04916	Melanogenesis	7.42E-02	3.09E-01	3815/1906	2
hsa04974	Protein digestion and absorption	7.67E-02	3.09E-01	1359/131873	2
hsa04620	Toll-like receptor signaling pathway	7.80E-02	3.09E-01	6352/6696	2
hsa04066	HIF-1 signaling pathway	8.46E-02	3.21E-01	3162/1906	2
hsa00770	Pantothenate and CoA biosynthesis	8.97E-02	3.28E-01	8875	1
hsa00052	Galactose metabolism	1.30E-01	4.40E-01	8972	1
hsa05310	Asthma	1.30E-01	4.40E-01	2206	1
hsa00500	Starch and sucrose metabolism	1.49E-01	4.74E-01	8972	1
hsa04310	Wnt signaling pathway	1.59E-01	4.74E-01	6423/11197	2
hsa04216	Ferroptosis	1.68E-01	4.74E-01	3162	1
hsa00860	Porphyrin and chlorophyll metabolism	1.72E-01	4.74E-01	3162	1
hsa05225	Hepatocellular carcinoma	1.72E-01	4.74E-01	1728/3162	2
hsa04973	Carbohydrate digestion and absorption	1.90E-01	4.74E-01	8972	1
hsa04360	Axon guidance	1.93E-01	4.74E-01	6387/6092	2
hsa00520	Amino sugar and nucleotide sugar metabolism	1.94E-01	4.74E-01	1118	1
hsa00565	Ether lipid metabolism	1.97E-01	4.74E-01	5168	1
hsa04672	Intestinal immune network for IgA production	1.97E-01	4.74E-01	6387	1
hsa05030	Cocaine addiction	1.97E-01	4.74E-01	6571	1
hsa04913	Ovarian steroidogenesis	2.04E-01	4.74E-01	654	1
hsa04510	Focal adhesion	2.25E-01	4.74E-01	6696/131873	2
hsa00480	Glutathione metabolism	2.26E-01	4.74E-01	290	1
hsa04923	Regulation of lipolysis in adipocytes	2.26E-01	4.74E-01	2167	1
hsa05134	Legionellosis	2.26E-01	4.74E-01	1378	1
hsa04978	Mineral absorption	2.32E-01	4.74E-01	3162	1
hsa04623	Cytosolic DNA-sensing pathway	2.46E-01	4.74E-01	6352	1
hsa04929	GnRH secretion	2.50E-01	4.74E-01	6696	1
hsa04024	cAMP signaling pathway	2.50E-01	4.74E-01	5139/1906	2
hsa05221	Acute myeloid leukemia	2.60E-01	4.74E-01	3815	1
hsa04664	Fc epsilon RI signaling pathway	2.63E-01	4.74E-01	2206	1
hsa05163	Human cytomegalovirus infection	2.65E-01	4.74E-01	6352/6387	2
hsa05031	Amphetamine addiction	2.66E-01	4.74E-01	6571	1
hsa04917	Prolactin signaling pathway	2.70E-01	4.74E-01	2001	1
hsa05230	Central carbon metabolism in cancer	2.70E-01	4.74E-01	3815	1
hsa03320	PPAR signaling pathway	2.89E-01	4.92E-01	2167	1
hsa05140	Leishmaniasis	2.92E-01	4.92E-01	1378	1
hsa04721	Synaptic vesicle cycle	2.95E-01	4.92E-01	6571	1
hsa04610	Complement and coagulation cascades	3.17E-01	5.20E-01	1378	1
hsa04976	Bile secretion	3.33E-01	5.23E-01	366	1
hsa05410	Hypertrophic cardiomyopathy	3.33E-01	5.23E-01	1906	1
hsa05032	Morphine addiction	3.36E-01	5.23E-01	5139	1
hsa05215	Prostate cancer	3.53E-01	5.38E-01	7850	1
hsa04972	Pancreatic secretion	3.68E-01	5.38E-01	1359	1
hsa05142	Chagas disease	3.68E-01	5.38E-01	6352	1
hsa05146	Amoebiasis	3.68E-01	5.38E-01	7850	1
hsa04726	Serotonergic synapse	4.04E-01	5.82E-01	6571	1
hsa04071	Sphingolipid signaling pathway	4.15E-01	5.88E-01	2206	1
hsa05165	Human papillomavirus infection	4.38E-01	5.95E-01	6696/131873	2
hsa04926	Relaxin signaling pathway	4.41E-01	5.95E-01	1906	1
hsa00230	Purine metabolism	4.43E-01	5.95E-01	5139	1
hsa04728	Dopaminergic synapse	4.48E-01	5.95E-01	6571	1
hsa04270	Vascular smooth muscle contraction	4.51E-01	5.95E-01	1906	1
hsa04371	Apelin signaling pathway	4.61E-01	5.99E-01	6696	1
hsa05224	Breast cancer	4.85E-01	6.20E-01	3815	1
hsa04514	Cell adhesion molecules	4.89E-01	6.20E-01	7412	1
hsa04390	Hippo signaling pathway	5.08E-01	6.34E-01	654	1
hsa04630	JAK-STAT signaling pathway	5.19E-01	6.40E-01	1441	1
hsa04022	cGMP-PKG signaling pathway	5.30E-01	6.45E-01	5139	1
hsa05164	Influenza A	5.38E-01	6.47E-01	6352	1
hsa05152	Tuberculosis	5.57E-01	6.55E-01	1378	1
hsa04621	NOD-like receptor signaling pathway	5.59E-01	6.55E-01	6352	1
hsa05034	Alcoholism	5.71E-01	6.61E-01	6571	1
hsa05202	Transcriptional misregulation in cancer	5.80E-01	6.64E-01	7850	1
hsa04015	Rap1 signaling pathway	6.14E-01	6.94E-01	3815	1
hsa04810	Regulation of actin cytoskeleton	6.27E-01	6.95E-01	6387	1
hsa05166	Human T-cell leukemia virus 1 infection	6.29E-01	6.95E-01	7850	1
hsa04014	Ras signaling pathway	6.51E-01	7.11E-01	3815	1
hsa05131	Shigellosis	6.72E-01	7.19E-01	6352	1
hsa05012	Parkinson disease	6.77E-01	7.19E-01	6571	1
hsa04144	Endocytosis	6.81E-01	7.19E-01	3577	1
hsa05020	Prion disease	7.11E-01	7.42E-01	6352	1
hsa04010	MAPK signaling pathway	7.38E-01	7.62E-01	3815	1
hsa05206	MicroRNAs in cancer	7.56E-01	7.73E-01	3162	1
hsa04080	Neuroactive ligand-receptor interaction	7.89E-01	7.98E-01	1906	1
hsa05168	Herpes simplex virus 1 infection	8.99E-01	8.99E-01	6352	1
