# Supplementary material for: Screening of Hub Genes Associated with Pulmonary Arterial Hypertension by Integrated Bioinformatic Analysis
Source: Biomed Res Int. 2021 Mar 22;2021:6626094. doi: 10.1155/2021/6626094 (PMC8010527; doi:10.1155/2021/6626094)
Supplement: Supplementary 5 — Table S5. Prediction potential miRNA targeting of hub genes. [file 6626094.f5.txt]

Hub gene	Target miRNA
CXCL12	hsa-miR-23b-3p
CXCL12	hsa-miR-137
CXCL12	hsa-miR-23a-3p
CXCL12	hsa-miR-144-3p
CXCL12	hsa-miR-135a-5p
CXCL12	hsa-miR-200a-3p
SPP1	hsa-miR-181c-5p
CXCL12	hsa-miR-130a-3p
SPP1	hsa-miR-181d-5p
CXCL12	hsa-miR-301a-3p
CXCL12	hsa-miR-141-3p
CXCL12	hsa-miR-130b-3p
SPP1	hsa-miR-181a-5p
CXCL12	hsa-miR-199a-3p
CXCL12	hsa-miR-135b-5p
CXCL12	hsa-miR-101-3p
CXCL12	hsa-miR-23c
CXCL12	hsa-miR-519a-3p
SPP1	hsa-miR-181b-5p
CXCL12	hsa-miR-448
CXCL12	hsa-miR-19a-3p
CXCL12	hsa-miR-519b-3p
CXCL12	hsa-miR-222-3p
CXCL12	hsa-miR-19b-3p
CXCL12	hsa-miR-301b-3p
CXCL12	hsa-miR-519c-3p
CXCL12	hsa-miR-221-3p
CXCL12	hsa-miR-130a-5p
SPP1	hsa-miR-4262
VCAM1	hsa-miR-181d-5p
CXCL12	hsa-miR-31-5p
CXCL12	hsa-miR-302a-3p
CXCL12	hsa-miR-454-3p
CXCL12	hsa-miR-302d-3p
CXCL12	hsa-miR-373-3p
CXCL12	hsa-miR-590-3p
VCAM1	hsa-miR-590-3p
CXCL12	hsa-miR-199b-3p
VCAM1	hsa-miR-3163
CXCL12	hsa-miR-302c-3p
CXCL12	hsa-miR-375
VCAM1	hsa-miR-374b-5p
CXCL12	hsa-miR-105-5p
CXCL12	hsa-miR-641
CXCL12	hsa-miR-302b-3p
CXCL12	hsa-miR-520d-3p
SPP1	hsa-miR-513a-3p
CXCL12	hsa-miR-372-3p
VCAM1	hsa-miR-374a-5p
VCAM1	hsa-miR-181b-5p
CCL5	hsa-miR-335-5p
CXCL12	hsa-miR-520a-3p
CXCL12	hsa-miR-518a-5p
VCAM1	hsa-miR-181a-5p
VCAM1	hsa-miR-181c-5p
CXCL12	hsa-miR-765
CXCL12	hsa-miR-219a-2-3p
CCL5	hsa-miR-146a-5p
CXCL12	hsa-miR-520e
CXCL12	hsa-miR-520c-3p
CXCL12	hsa-miR-7-5p
SPP1	hsa-miR-539-5p
CXCL12	hsa-miR-648
CXCL12	hsa-miR-515-3p
CXCL12	hsa-miR-625-5p
CXCL12	hsa-miR-520b
CXCL12	hsa-miR-490-5p
CXCL12	hsa-miR-1255a
CXCL12	hsa-miR-612
CXCL12	hsa-miR-576-3p
CXCL12	hsa-miR-93-5p
CXCL12	hsa-miR-548d-3p
CCL5	hsa-miR-150-5p
VCAM1	hsa-miR-941
VCAM1	hsa-miR-944
CXCL12	hsa-miR-520g-3p
CXCL12	hsa-miR-188-3p
VCAM1	hsa-miR-202-3p
CXCL12	hsa-miR-520h
VCAM1	hsa-miR-145-5p
SPP1	hsa-miR-577
CCL5	hsa-miR-146b-5p
CXCL12	hsa-miR-181d-5p
VCAM1	hsa-miR-300
CXCL12	hsa-miR-522-3p
VCAM1	hsa-miR-545-3p
CXCL12	hsa-miR-152-3p
VCAM1	hsa-miR-586
CXCL12	hsa-miR-665
VCAM1	hsa-miR-381-3p
CXCL12	hsa-miR-520d-5p
CXCL12	hsa-miR-502-5p
CXCL12	hsa-miR-524-5p
CXCL12	hsa-miR-527
CCL5	hsa-miR-617
CXCL12	hsa-miR-20b-5p
CXCL12	hsa-miR-542-3p
VCAM1	hsa-miR-1284
CXCL12	hsa-miR-877-5p
CXCL12	hsa-miR-106a-5p
CXCR1	hsa-miR-24-3p
CXCL12	hsa-miR-519e-3p
CXCL12	hsa-miR-133a-3p
CXCL12	hsa-miR-661
SPP1	hsa-miR-127-5p
CXCL12	hsa-miR-138-5p
VCAM1	hsa-miR-4262
CXCL12	hsa-miR-181c-5p
CXCL12	hsa-miR-329-3p
CXCL12	hsa-miR-1237-3p
CXCL12	hsa-miR-302e
CXCL12	hsa-miR-199b-5p
CXCL12	hsa-miR-511-5p
SPP1	hsa-miR-376c-3p
VCAM1	hsa-miR-204-5p
CXCL12	hsa-miR-623
CXCL12	hsa-miR-133b
CXCL12	hsa-miR-532-5p
CXCL12	hsa-miR-607
VCAM1	hsa-miR-211-5p
CXCL12	hsa-miR-484
CXCL12	hsa-miR-487a-3p
SPP1	hsa-miR-518a-5p
CXCL12	hsa-miR-203a-3p
CXCL12	hsa-miR-1255b-5p
CXCL12	hsa-miR-580-3p
CXCL12	hsa-miR-148b-3p
CXCL12	hsa-miR-410-3p
CXCL12	hsa-miR-211-5p
CXCL12	hsa-miR-9-5p
CXCL12	hsa-miR-369-3p
CXCL12	hsa-miR-455-5p
CXCL12	hsa-miR-106b-5p
CXCL12	hsa-miR-128-3p
CXCL12	hsa-miR-491-3p
CXCL12	hsa-miR-20a-5p
CXCL12	hsa-miR-606
CXCL12	hsa-miR-34c-5p
CXCL12	hsa-miR-181b-5p
CXCL12	hsa-miR-1272
CXCL12	hsa-miR-874-3p
CXCL12	hsa-miR-338-5p
